# Supplementary material for: Tumor-specific surface marker–independent targeting of tumors through nanotechnology and bioorthogonal glycochemistry
Source: J Clin Invest. 2025 Mar 11;135(9):e184964. doi: 10.1172/JCI184964 (PMC12043094; doi:10.1172/JCI184964)
Supplement: Supporting data values [file jci-135-184964-s093.xlsx]

## Sheet: Figure 1B
Figure 1B
Size			Zeta potential
Naked NP	MazNP		Naked NP	MazNP
105.7	112.1		-3.6	-7.9
102.3	123.7		-2.8	-10.2
99.1	118.9		-2.1	-8.6
101.4	121.4		-3.9	-9.2
94.7	115.8		-1.6	-5.4
83.6	120.3		-2.2	-4.7

## Sheet: Figure 1C
Figure 1C
Size (nm)	Naked NP			MazNP
0.4	0	0	0	0	0	0
0.463	0	0	0	0	0	0
0.536	0	0	0	0	0	0
0.621	0	0	0	0	0	0
0.719	0	0	0	0	0	0
0.833	0	0	0	0	0	0
0.965	0	0	0	0	0	0
1.117	0	0	0	0	0	0
1.294	0	0	0	0	0	0
1.499	0	0	0	0	0	0
1.736	0	0	0	0	0	0
2.01	0	0	0	0	0	0
2.328	0	0	0	0	0	0
2.696	0	0	0	0	0	0
3.122	0	0	0	0	0	0
3.615	0	0	0	0	0	0
4.187	0	0	0	0	0	0
4.849	0	0	0	0	0	0
5.615	0	0	0	0	0	0
6.503	0	0	0	0	0	0
7.531	0	0	0	0	0	0
8.721	0	0	0	0	0	0
10.1	0	0	0	0	0	0
11.696	0	0	0	0	0	0
13.545	0	0	0	0	0	0
15.686	0	0	0	0	0	0
18.166	0	0	0	0	0	0
21.037	0	0	0	0	0	0
24.363	0.087	0	0.449	0.119	0	0
28.214	0.857	0.492	1.521	0.274	0.113	0
32.674	2.429	1.925	3.166	0.418	0.444	0.061
37.84	4.6	4.22	5.173	1.144	1.423	0.967
43.821	7.002	6.974	7.25	2.491	3.001	2.748
50.748	9.227	9.656	9.096	4.35	4.988	5.191
58.771	10.924	11.758	10.46	6.483	7.103	7.897
68.061	11.853	12.917	11.173	8.575	9.032	10.377
78.82	11.916	12.962	11.167	10.294	10.485	12.16
91.28	11.146	11.929	10.472	11.352	11.248	12.897
105.709	9.693	10.037	9.202	11.564	11.209	12.433
122.42	7.786	7.63	7.537	10.88	10.379	10.844
141.772	5.698	5.113	5.688	9.4	8.883	8.431
164.183	3.702	2.877	3.876	7.359	6.946	5.66
190.137	2.032	1.222	2.296	5.089	4.851	3.071
220.194	0.848	0.289	1.097	2.96	2.899	1.147
255.002	0.2	0	0.348	1.304	1.354	0.16
295.312	0	0	0.028	0.323	0.383	0
341.995	0	0	0	0	0	0
396.058	0	0	0	0	0	0
458.666	0	0	0	0	0	0
531.172	0	0	0	0	0	0
615.139	0	0	0	0	0	0
712.379	0	0	0	0	0	0
824.992	0	0	0	0	0	0
955.406	0	0	0	0	0	0
1106.43	0	0	0	0	0	0
1281.34	0	0	0	0	0	0
1483.89	0	0	0	0	0	0
1718.47	0	0	0	0	0	0
1990.12	0	0	0	0	0	0
2304.72	0	0	0	0	0	0
2669.04	0	0	0	0	0	0
3090.96	0	0	0	0	0	0
3579.58	0	0	0	0	0	0
4145.44	0	0	0	0	0	0
4800.75	0	0	0	0	0	0
5559.64	0	0	0	0	0	0
6438.51	0	0	0	0	0	0
7456.3	0	0	0	0	0	0
8634.99	0	0	0	0	0	0
10000	0	0	0	0	0	0

## Sheet: Figure 1D
Figure 1D
Wavelength (nm)	anti-4-1BB	DBCO-anti-4-1BB (1:20)	DBCO-anti-4-1BB (1:35)	DBCO-anti-4-1BB (1:50)
190	0.034	0.046	0.105	0.333133
191	0.04	-0.019	0.086767	-0.07853
192	0.108	0.076	-0.272	-0.52567
193	-0.273	-0.466	-0.03547	-0.66247
194	-1.149	-1.581	0.145033	-0.87527
195	-2.268	-2.831	-0.88477	-1.34393
196	-2.569	-3.272	-1.581	-1.91393
197	-1.85	-2.517	-5.37827	-2.41553
198	-1.034	-1.654	-6.21617	-2.527
199	-0.6	-1.146	-4.78293	-2.8842
200	-0.799	-1.24	-3.14323	-3.56693
201	-0.819	-1.202	-2.1774	-3.90893
202	-0.638	-1.052	-2.356	-3.82153
203	-0.354	-0.796	-2.2838	-3.65053
204	-0.076	-0.505	-1.99817	-4.3016
205	0.143	-0.284	-1.5124	-5.13253
206	0.451	-0.029	-0.96013	-5.14267
207	0.727	0.184	-0.53897	-4.97293
208	0.977	0.273	-0.05573	-4.1154
209	1.074	0.379	0.348967	-3.9102
210	1.209	0.676	0.519333	-5.1642
211	1.508	0.845	0.720733	-5.94953
212	1.866	1.026	1.28503	-5.86847
213	2.021	1.144	1.60613	-4.62967
214	2.118	1.121	1.9494	-4.49413
215	2.165	1.36	2.17297	-4.21673
216	2.382	1.372	2.13053	-4.2484
217	2.649	1.441	2.58463	-3.66447
218	3.007	1.614	2.60743	-3.54033
219	2.997	1.573	2.73727	-3.62267
220	2.356	1.449	3.0666	-2.22807
221	1.646	1.263	2.98807	-1.17927
222	1.14	1.117	2.7531	-0.10513
223	1.232	1.252	2.3997	-0.1672
224	1.351	1.335	2.12293	-0.05573
225	1.441	1.405	2.37943	0.2508
226	1.546	1.542	2.53587	0.6004
227	1.681	1.734	2.66887	1.27933
228	1.774	1.94	2.7198	2.0786
229	1.764	2.03	2.70967	2.5992
230	1.665	2.001	2.69113	2.8994
231	1.495	1.858	2.68537	2.84747
232	1.322	1.703	2.60956	2.77273
233	1.165	1.573	2.51956	2.7398
234	1.016	1.427	2.40127	2.63847
235	0.879	1.297	2.28296	2.52827
236	0.747	1.16	2.17633	2.36233
237	0.627	1.028	2.07299	2.20273
238	0.523	0.909	1.8532	2.033
239	0.431	0.805	1.68928	1.87593
240	0.355	0.719	1.44527	1.748
241	0.294	0.649	1.32547	1.64287
242	0.248	0.593	1.23247	1.55167
243	0.213	0.548	1.1267	1.47567
244	0.186	0.511	1.04057	1.40727
245	0.163	0.481	0.971533	1.35153
246	0.145	0.458	0.9139	1.311
247	0.133	0.441	0.870833	1.2768
248	0.127	0.429	0.838533	1.24767
249	0.124	0.417	0.814467	1.21347
250	0.122	0.407	0.792933	1.18433
251	0.123	0.4	0.773933	1.15647
252	0.125	0.394	0.76	1.1324
253	0.13	0.389	0.7486	1.102
254	0.135	0.385	0.739733	1.07033
255	0.14	0.383	0.732133	1.04627
256	0.147	0.385	0.728333	1.0336
257	0.155	0.389	0.7315	1.0298
258	0.163	0.395	0.7335	1.0336
259	0.17	0.401	0.738733	1.03613
260	0.177	0.405	0.7505	1.03107
261	0.186	0.408	0.7619	1.02093
262	0.196	0.413	0.7695	1.01587
263	0.209	0.421	0.775833	1.01333
264	0.222	0.431	0.7907	1.01967
265	0.234	0.44	0.798533	1.02473
266	0.246	0.45	0.818267	1.02853
267	0.256	0.46	0.836633	1.03613
268	0.267	0.471	0.855	1.045
269	0.278	0.482	0.874	1.0564
270	0.287	0.493	0.895533	1.0754
271	0.296	0.502	0.9158	1.0944
272	0.306	0.512	0.9367	1.11087
273	0.315	0.522	0.954433	1.13113
274	0.322	0.531	0.962576	1.1438
275	0.328	0.54	0.973433	1.15773
276	0.332	0.546	0.978025	1.16787
277	0.335	0.549	0.983468	1.17293
278	0.335	0.55	0.981267	1.17293
279	0.335	0.549	0.984562	1.17167
280	0.333	0.546	0.98512	1.1666
281	0.33	0.541	0.987216	1.16533
282	0.327	0.538	0.987925	1.16407
283	0.324	0.536	0.985125	1.16153
284	0.316	0.529	0.98265	1.159
285	0.3	0.515	0.977867	1.15013
286	0.277	0.493	0.965453	1.12733
287	0.253	0.469	0.937333	1.10327
288	0.233	0.45	0.8911	1.083
289	0.219	0.437	0.854367	1.07413
290	0.21	0.428	0.829667	1.06907
291	0.198	0.417	0.813833	1.0526
292	0.182	0.396	0.792933	1.02093
293	0.158	0.367	0.76456	0.971533
294	0.133	0.335	0.725863	0.920867
295	0.11	0.306	0.679124	0.868933
296	0.091	0.28	0.635163	0.815733
297	0.076	0.258	0.593167	0.7676
298	0.063	0.238	0.551763	0.728333
299	0.052	0.221	0.518344	0.692867
300	0.043	0.206	0.48619	0.662467
301	0.035	0.194	0.45928	0.637133
302	0.029	0.184	0.439836	0.6194
303	0.022	0.178	0.43358	0.613067
304	0.017	0.175	0.429147	0.614333
305	0.014	0.174	0.430033	0.6156
306	0.012	0.175	0.43092	0.625733
307	0.01	0.177	0.438013	0.637133
308	0.008	0.178	0.445993	0.646
309	0.006	0.176	0.4522	0.646
310	0.004	0.17	0.4522	0.628267
311	0.004	0.16	0.429787	0.5928
312	0.005	0.147	0.39169	0.545933
313	0.004	0.131	0.35268	0.485133
314	0.003	0.115	0.30852	0.423067
315	0.003	0.099	0.252267	0.363533
316	0.002	0.084	0.217067	0.309067
317	0.003	0.072	0.1848	0.263467
318	0.004	0.062	0.159133	0.219133
319	0.002	0.052	0.135667	0.183667
320	0.002	0.044	0.1144	0.152
321	0.002	0.037	0.0968	0.1292
322	0.002	0.032	0.0814	0.111467
323	0.002	0.028	0.071133	0.093733
324	0	0.023	0.060867	0.078533
325	0	0.02	0.051333	0.0646
326	0	0.019	0.044	0.058267
327	0.001	0.017	0.0418	0.055733
328	0.001	0.016	0.038133	0.051933
329	0.001	0.014	0.034467	0.043067
330	0.001	0.012	0.030067	0.039267
331	0	0.01	0.025667	0.031667
332	0	0.009	0.022733	0.025333
333	0.001	0.009	0.020533	0.0228
334	0.001	0.008	0.019067	0.020267
335	0	0.006	0.016867	0.016467
336	-0.001	0.005	0.0132	0.012667
337	0	0.004	0.010267	0.0076
338	0	0.003	0.0088	0.005067
339	0	0.002	0.0066	0.002533
340	0	0	0.003667	0
341	0	-0.001	0	0
342	0	-0.001	-0.00147	-0.0038
343	0	-0.001	-0.00293	-0.00887
344	0.001	-0.002	-0.00293	-0.01013
345	0.001	-0.002	-0.00367	-0.0152
346	0.001	-0.003	-0.00513	-0.019
347	0	-0.004	-0.00587	-0.02027
348	0	-0.005	-0.0088	-0.0266
349	0.001	-0.006	-0.011	-0.02787
350	0	-0.007	-0.01393	-0.02913
351	0	-0.008	-0.01613	-0.03293
352	-0.001	-0.009	-0.0176	-0.03293
353	-0.001	-0.01	-0.01907	-0.03673
354	-0.001	-0.01	-0.02127	-0.04053
355	0	-0.011	-0.022	-0.04053
356	0	-0.011	-0.02347	-0.0456
357	-0.001	-0.012	-0.02493	-0.04687
358	-0.001	-0.012	-0.02567	-0.0494
359	0	-0.012	-0.0264	-0.0494
360	0	-0.012	-0.02567	-0.05067
361	-0.001	-0.014	-0.02713	-0.0532
362	-0.002	-0.015	-0.0308	-0.05193
363	-0.002	-0.015	-0.03373	-0.05193
364	0	-0.015	-0.03373	-0.05447
365	0	-0.016	-0.03373	-0.05573
366	-0.001	-0.016	-0.0352	-0.05827
367	0	-0.015	-0.03447	-0.05953
368	0	-0.015	-0.03373	-0.05953
369	0.001	-0.016	-0.03373	-0.06333
370	0	-0.018	-0.03593	-0.0646
371	-0.001	-0.018	-0.0396	-0.06587
372	-0.001	-0.018	-0.04033	-0.0684
373	0	-0.017	-0.0396	-0.0684
374	0	-0.017	-0.0374	-0.0684
375	-0.001	-0.019	-0.0374	-0.0684
376	-0.002	-0.02	-0.04107	-0.0684
377	-0.003	-0.022	-0.04473	-0.06713
378	-0.002	-0.021	-0.04767	-0.06967
379	-0.001	-0.02	-0.0462	-0.07347
380	0	-0.019	-0.04473	-0.07347
381	0	-0.019	-0.04253	-0.0722
382	0	-0.02	-0.04107	-0.06967
383	0	-0.02	-0.04327	-0.07093
384	-0.001	-0.021	-0.04473	-0.07473
385	-0.001	-0.021	-0.0462	-0.07727
386	-0.001	-0.02	-0.04547	-0.076
387	-0.001	-0.021	-0.044	-0.0722
388	-0.001	-0.021	-0.04547	-0.07473
389	-0.002	-0.022	-0.04693	-0.0798
390	-0.001	-0.022	-0.04767	-0.08107
391	-0.001	-0.022	-0.04767	-0.07853
392	-0.001	-0.022	-0.0484	-0.076
393	-0.001	-0.022	-0.04913	-0.07727
394	-0.001	-0.022	-0.04913	-0.07853
395	-0.001	-0.022	-0.0484	-0.07853
396	-0.001	-0.022	-0.04913	-0.0798
397	0	-0.021	-0.0484	-0.076
398	0	-0.021	-0.0462	-0.07727
399	0	-0.023	-0.0462	-0.07473
400	-0.001	-0.023	-0.04987	-0.0722
401	-0.002	-0.024	-0.0506	-0.0722
402	-0.002	-0.024	-0.0528	-0.07473
403	-0.002	-0.024	-0.0528	-0.07727
404	-0.002	-0.024	-0.05353	-0.076
405	-0.002	-0.024	-0.0528	-0.07473
406	-0.002	-0.024	-0.05207	-0.07473
407	-0.002	-0.023	-0.05207	-0.07853
408	-0.001	-0.023	-0.0506	-0.07853
409	-0.001	-0.022	-0.05133	-0.08107
410	-0.001	-0.023	-0.04913	-0.08487
411	-0.002	-0.024	-0.0506	-0.08487
412	-0.002	-0.024	-0.05207	-0.08107
413	-0.002	-0.024	-0.05207	-0.0836
414	-0.001	-0.024	-0.0528	-0.08487
415	0	-0.023	-0.05207	-0.0836
416	0	-0.023	-0.04987	-0.08107
417	0	-0.023	-0.04987	-0.07727
418	-0.001	-0.024	-0.0506	-0.08107
419	-0.002	-0.025	-0.05353	-0.08233
420	-0.003	-0.025	-0.05427	-0.08487
421	-0.003	-0.025	-0.055	-0.0836
422	-0.002	-0.025	-0.055	-0.08487
423	-0.002	-0.024	-0.05427	-0.08487
424	-0.002	-0.024	-0.05353	-0.08487
425	-0.001	-0.024	-0.05353	-0.08233
426	-0.002	-0.025	-0.05353	-0.08107
427	-0.002	-0.025	-0.05427	-0.08233
428	-0.003	-0.026	-0.055	-0.0836
429	-0.003	-0.026	-0.05647	-0.08613
430	-0.002	-0.026	-0.0572	-0.0836
431	-0.001	-0.025	-0.05647	-0.08233
432	-0.001	-0.025	-0.055	-0.08487
433	-0.001	-0.024	-0.05427	-0.0836
434	0	-0.023	-0.05353	-0.08487
435	0	-0.023	-0.0506	-0.0836
436	-0.001	-0.024	-0.05133	-0.08487
437	-0.001	-0.026	-0.05353	-0.0836
438	-0.002	-0.026	-0.05647	-0.0836
439	-0.002	-0.026	-0.05647	-0.08233
440	-0.003	-0.027	-0.0572	-0.08233
441	-0.004	-0.027	-0.0594	-0.0836
442	-0.003	-0.027	-0.0594	-0.08487
443	-0.002	-0.026	-0.05867	-0.08107
444	-0.003	-0.026	-0.05793	-0.08107
445	-0.002	-0.027	-0.05793	-0.08233
446	-0.002	-0.025	-0.05867	-0.08613
447	-0.001	-0.024	-0.05573	-0.0874
448	0	-0.025	-0.05353	-0.08233
449	-0.002	-0.026	-0.055	-0.08107
450	-0.002	-0.027	-0.0572	-0.0798
451	-0.002	-0.026	-0.05867	-0.08107
452	-0.001	-0.025	-0.05647	-0.08487
453	-0.002	-0.025	-0.05427	-0.08487
454	-0.001	-0.025	-0.055	-0.08487
455	-0.001	-0.025	-0.055	-0.08613
456	-0.001	-0.025	-0.05573	-0.08867
457	-0.001	-0.026	-0.055	-0.08867
458	-0.002	-0.026	-0.05647	-0.0874
459	-0.002	-0.026	-0.05793	-0.08487
460	-0.003	-0.027	-0.05793	-0.0836
461	-0.003	-0.027	-0.06013	-0.0874
462	-0.002	-0.026	-0.05867	-0.08867
463	-0.002	-0.027	-0.05793	-0.08867
464	-0.001	-0.026	-0.05867	-0.0836
465	-0.001	-0.026	-0.0572	-0.0836
466	-0.002	-0.026	-0.05793	-0.0798
467	-0.002	-0.026	-0.0572	-0.08487
468	-0.001	-0.026	-0.05647	-0.08613
469	-0.001	-0.026	-0.05647	-0.0874
470	-0.001	-0.027	-0.05793	-0.0874
471	-0.002	-0.027	-0.05867	-0.0836
472	-0.003	-0.028	-0.05867	-0.0836
473	-0.003	-0.028	-0.06087	-0.08613
474	-0.003	-0.028	-0.0616	-0.09247
475	-0.002	-0.027	-0.0616	-0.09247
476	-0.001	-0.026	-0.0594	-0.08867
477	-0.001	-0.026	-0.05647	-0.08487
478	-0.001	-0.027	-0.0572	-0.08867
479	-0.001	-0.027	-0.05867	-0.09373
480	0.001	-0.026	-0.06013	-0.09247
481	0	-0.025	-0.0572	-0.09247
482	-0.001	-0.026	-0.05573	-0.08867
483	-0.002	-0.027	-0.05793	-0.0874
484	-0.004	-0.028	-0.06013	-0.0874
485	-0.004	-0.028	-0.06233	-0.0874
486	-0.003	-0.028	-0.06233	-0.08867
487	-0.002	-0.028	-0.06233	-0.0874
488	-0.002	-0.028	-0.0616	-0.08613
489	-0.002	-0.027	-0.06087	-0.0874
490	-0.003	-0.027	-0.0594	-0.0912
491	-0.003	-0.027	-0.06013	-0.0912
492	-0.002	-0.027	-0.06013	-0.0912
493	-0.003	-0.028	-0.06013	-0.0836
494	-0.004	-0.03	-0.06087	-0.08233
495	-0.003	-0.029	-0.06527	-0.08613
496	-0.002	-0.029	-0.06453	-0.08613
497	0	-0.026	-0.06307	-0.0874
498	-0.001	-0.026	-0.0572	-0.08867
499	-0.003	-0.028	-0.05793	-0.0912
500	-0.003	-0.029	-0.06233	-0.08993
501	-0.003	-0.029	-0.0638	-0.0874
502	-0.002	-0.028	-0.0638	-0.08867
503	-0.001	-0.027	-0.06087	-0.0874
504	-0.001	-0.027	-0.05867	-0.08867
505	-0.002	-0.027	-0.0594	-0.0874
506	-0.002	-0.028	-0.06013	-0.0836
507	-0.002	-0.029	-0.0616	-0.08233
508	-0.002	-0.028	-0.06307	-0.08613
509	-0.003	-0.029	-0.0616	-0.08993
510	-0.001	-0.027	-0.06307	-0.08993
511	-0.002	-0.028	-0.06013	-0.08993
512	-0.003	-0.029	-0.06087	-0.08867
513	-0.003	-0.03	-0.06453	-0.08867
514	-0.001	-0.029	-0.066	-0.0836
515	-0.001	-0.029	-0.06307	-0.0874
516	-0.002	-0.029	-0.06307	-0.0912
517	-0.003	-0.03	-0.0638	-0.0912
518	-0.003	-0.03	-0.06527	-0.08613
519	-0.002	-0.028	-0.06527	-0.0874
520	-0.001	-0.027	-0.0616	-0.08993
521	-0.001	-0.027	-0.06013	-0.0912
522	-0.001	-0.027	-0.0594	-0.08867
523	0	-0.026	-0.0594	-0.0912
524	0.002	-0.025	-0.0572	-0.09373
525	0.001	-0.025	-0.055	-0.095
526	-0.001	-0.028	-0.055	-0.09753
527	-0.004	-0.03	-0.06087	-0.09373
528	-0.004	-0.03	-0.06527	-0.09247
529	-0.004	-0.03	-0.06673	-0.0912
530	-0.003	-0.029	-0.06673	-0.08993
531	-0.002	-0.029	-0.06453	-0.08613
532	-0.001	-0.028	-0.06307	-0.08613
533	0	-0.027	-0.06087	-0.08487
534	0	-0.026	-0.0594	-0.08867
535	0	-0.027	-0.05793	-0.08613
536	-0.002	-0.028	-0.06013	-0.0912
537	-0.002	-0.029	-0.06233	-0.09247
538	-0.001	-0.029	-0.06307	-0.095
539	-0.001	-0.028	-0.06307	-0.08993
540	-0.004	-0.03	-0.06233	-0.0912
541	-0.006	-0.032	-0.066	-0.095
542	-0.006	-0.032	-0.06967	-0.095
543	-0.004	-0.031	-0.07113	-0.08993
544	-0.003	-0.029	-0.0682	-0.08487
545	-0.002	-0.028	-0.0638	-0.0874
546	-0.003	-0.029	-0.0616	-0.0912
547	-0.004	-0.03	-0.06453	-0.095
548	-0.003	-0.031	-0.06673	-0.09247
549	-0.003	-0.031	-0.06747	-0.08993
550	-0.002	-0.03	-0.06893	-0.08993
551	-0.001	-0.029	-0.066	-0.08867
552	-0.001	-0.029	-0.06453	-0.08613
553	-0.002	-0.03	-0.06453	-0.0874
554	-0.003	-0.031	-0.066	-0.08487
555	-0.003	-0.03	-0.06747	-0.08613
556	-0.002	-0.03	-0.066	-0.08993
557	-0.001	-0.03	-0.066	-0.0912
558	-0.001	-0.029	-0.066	-0.0912
559	-0.002	-0.03	-0.06453	-0.09247
560	-0.002	-0.028	-0.06527	-0.08993
561	-0.001	-0.029	-0.0616	-0.08993
562	-0.001	-0.029	-0.06307	-0.08107
563	-0.002	-0.03	-0.06307	-0.07853
564	-0.002	-0.03	-0.06527	-0.0798
565	-0.002	-0.029	-0.06673	-0.0874
566	-0.002	-0.029	-0.06453	-0.08993
567	-0.002	-0.028	-0.0638	-0.0874
568	-0.003	-0.028	-0.06233	-0.08107
569	-0.001	-0.028	-0.06233	-0.076
570	-0.001	-0.028	-0.0616	-0.07853
571	-0.001	-0.028	-0.06087	-0.08613
572	-0.002	-0.029	-0.06087	-0.0912
573	-0.002	-0.029	-0.0638	-0.0874
574	-0.003	-0.03	-0.06453	-0.0836
575	-0.003	-0.03	-0.06527	-0.0874
576	-0.001	-0.029	-0.066	-0.0874
577	-0.004	-0.031	-0.0638	-0.08613
578	-0.004	-0.031	-0.0682	-0.0874
579	-0.005	-0.031	-0.06893	-0.08613
580	-0.002	-0.029	-0.06893	-0.08613
581	-0.002	-0.029	-0.06307	-0.0836
582	-0.004	-0.03	-0.0638	-0.08867
583	-0.003	-0.029	-0.066	-0.09373
584	-0.001	-0.027	-0.0638	-0.09627
585	-0.001	-0.027	-0.05867	-0.08993
586	-0.002	-0.029	-0.06013	-0.0874
587	-0.004	-0.031	-0.06453	-0.0836
588	-0.004	-0.03	-0.0682	-0.0836
589	-0.002	-0.03	-0.06673	-0.08487
590	-0.001	-0.029	-0.06527	-0.08233
591	-0.001	-0.028	-0.06307	-0.08233
592	-0.001	-0.028	-0.0616	-0.08233
593	-0.001	-0.028	-0.06087	-0.08233
594	-0.002	-0.03	-0.0616	-0.08233
595	-0.003	-0.031	-0.066	-0.08233
596	-0.005	-0.032	-0.0682	-0.0874
597	-0.006	-0.032	-0.0704	-0.08993
598	-0.006	-0.032	-0.07113	-0.08867
599	-0.004	-0.031	-0.07113	-0.08233
600	-0.004	-0.031	-0.06747	-0.07853
601	-0.002	-0.03	-0.0682	-0.08107
602	-0.001	-0.029	-0.066	-0.08613
603	0	-0.027	-0.06307	-0.08993
604	0	-0.026	-0.0594	-0.08867
605	0	-0.026	-0.05793	-0.08613
606	-0.002	-0.028	-0.05647	-0.08613
607	-0.004	-0.031	-0.06087	-0.07853
608	-0.005	-0.032	-0.0682	-0.08107
609	-0.002	-0.03	-0.0704	-0.08233
610	-0.002	-0.029	-0.06673	-0.08867
611	-0.002	-0.028	-0.06307	-0.08993
612	-0.002	-0.029	-0.06087	-0.08993
613	-0.005	-0.032	-0.0638	-0.0912
614	-0.007	-0.035	-0.07113	-0.0912
615	-0.006	-0.034	-0.07627	-0.09247
616	-0.005	-0.033	-0.07553	-0.08993
617	-0.005	-0.032	-0.07187	-0.0912
618	-0.006	-0.032	-0.07113	-0.08487
619	-0.005	-0.032	-0.06967	-0.08233
620	-0.002	-0.03	-0.0704	-0.08613
621	0	-0.029	-0.066	-0.08867
622	-0.002	-0.029	-0.06307	-0.08993
623	-0.003	-0.03	-0.0638	-0.08613
624	-0.003	-0.03	-0.06527	-0.0874
625	-0.001	-0.028	-0.06527	-0.0836
626	-0.003	-0.03	-0.06233	-0.07853
627	-0.004	-0.031	-0.06673	-0.0798
628	-0.003	-0.03	-0.0682	-0.08487
629	-0.001	-0.028	-0.06673	-0.0836
630	-0.001	-0.029	-0.0616	-0.08867
631	-0.001	-0.028	-0.06307	-0.095
632	-0.003	-0.031	-0.06233	-0.09373
633	-0.005	-0.031	-0.06747	-0.08993
634	-0.006	-0.032	-0.06893	-0.0874
635	-0.005	-0.032	-0.06967	-0.08867
636	-0.005	-0.032	-0.0704	-0.08993
637	-0.002	-0.03	-0.0704	-0.08867
638	-0.002	-0.029	-0.066	-0.08613
639	-0.002	-0.03	-0.0638	-0.0874
640	-0.003	-0.029	-0.066	-0.09247
641	-0.001	-0.028	-0.06453	-0.08867
642	-0.002	-0.027	-0.0616	-0.08613
643	-0.003	-0.029	-0.06013	-0.08613
644	-0.004	-0.031	-0.06453	-0.0874
645	-0.005	-0.033	-0.0682	-0.0874
646	-0.005	-0.033	-0.07187	-0.08993
647	-0.003	-0.03	-0.0726	-0.08613
648	-0.001	-0.029	-0.06673	-0.08487
649	0.001	-0.028	-0.06453	-0.08867
650	0	-0.029	-0.06087	-0.095
651	-0.001	-0.03	-0.06307	-0.095
652	-0.003	-0.031	-0.066	-0.08867
653	-0.002	-0.03	-0.0682	-0.08993
654	-0.003	-0.029	-0.06527	-0.095
655	-0.003	-0.029	-0.0638	-0.095
656	-0.003	-0.029	-0.06307	-0.08487
657	-0.002	-0.028	-0.06307	-0.08107
658	-0.001	-0.028	-0.06233	-0.08613
659	-0.002	-0.03	-0.06087	-0.08613
660	-0.003	-0.031	-0.066	-0.08867
661	-0.004	-0.032	-0.0682	-0.09627
662	-0.003	-0.031	-0.07113	-0.10133
663	-0.004	-0.032	-0.06893	-0.10133
664	-0.004	-0.032	-0.0704	-0.10133
665	-0.005	-0.031	-0.06967	-0.0988
666	-0.004	-0.031	-0.0682	-0.08993
667	-0.004	-0.031	-0.06747	-0.08993
668	-0.003	-0.031	-0.06893	-0.09753
669	0	-0.029	-0.06893	-0.0988
670	-0.001	-0.028	-0.06307	-0.095
671	-0.001	-0.027	-0.06233	-0.09373
672	-0.003	-0.03	-0.0594	-0.0912
673	-0.005	-0.033	-0.06673	-0.08993
674	-0.006	-0.035	-0.0726	-0.08993
675	-0.005	-0.033	-0.07627	-0.09753
676	-0.004	-0.033	-0.07187	-0.09627
677	-0.005	-0.034	-0.07187	-0.095
678	-0.006	-0.034	-0.07407	-0.0912
679	-0.005	-0.032	-0.07553	-0.09247
680	-0.004	-0.032	-0.07113	-0.095
681	-0.004	-0.032	-0.0704	-0.09247
682	-0.003	-0.03	-0.06967	-0.08867
683	-0.001	-0.027	-0.06673	-0.08867
684	-0.002	-0.028	-0.0594	-0.095
685	-0.003	-0.031	-0.06087	-0.09373
686	-0.005	-0.034	-0.06747	-0.08613
687	-0.005	-0.034	-0.07407	-0.07853
688	-0.003	-0.03	-0.0748	-0.08107
689	0	-0.027	-0.06673	-0.0836
690	-0.002	-0.029	-0.06013	-0.08867
691	-0.005	-0.033	-0.06453	-0.09247
692	-0.006	-0.034	-0.07187	-0.09247
693	-0.003	-0.031	-0.07553	-0.08867
694	-0.004	-0.031	-0.06893	-0.08107
695	-0.004	-0.032	-0.0682	-0.08233
696	-0.004	-0.033	-0.0704	-0.0874
697	-0.004	-0.032	-0.07187	-0.08613
698	-0.001	-0.028	-0.06967	-0.07853
699	0	-0.027	-0.06233	-0.08233
700	-0.001	-0.028	-0.0594	-0.08993
701	-0.004	-0.031	-0.06233	-0.09627
702	-0.007	-0.034	-0.06747	-0.0988
703	-0.006	-0.034	-0.07407	-0.09373
704	-0.006	-0.032	-0.07407	-0.08487
705	-0.004	-0.032	-0.07113	-0.08107
706	-0.004	-0.032	-0.06967	-0.08107
707	-0.001	-0.03	-0.0704	-0.08233
708	0	-0.027	-0.06527	-0.08613
709	0	-0.027	-0.0594	-0.0874
710	-0.004	-0.032	-0.0594	-0.08867
711	-0.007	-0.035	-0.0704	-0.08867
712	-0.007	-0.035	-0.077	-0.0988
713	-0.006	-0.032	-0.077	-0.095
714	-0.004	-0.03	-0.07113	-0.08867
715	-0.003	-0.029	-0.066	-0.0874
716	-0.002	-0.028	-0.06307	-0.095
717	-0.002	-0.028	-0.0616	-0.0988
718	-0.002	-0.029	-0.06087	-0.0988
719	-0.003	-0.03	-0.06453	-0.09753
720	-0.005	-0.032	-0.06673	-0.09373
721	-0.004	-0.03	-0.06967	-0.09247
722	-0.003	-0.03	-0.066	-0.09627
723	-0.002	-0.03	-0.066	-0.095
724	-0.003	-0.031	-0.066	-0.0874
725	-0.001	-0.029	-0.06747	-0.08233
726	-0.002	-0.03	-0.0638	-0.08613
727	-0.003	-0.031	-0.06527	-0.10387
728	-0.005	-0.031	-0.06893	-0.10133
729	-0.004	-0.03	-0.06893	-0.095
730	-0.004	-0.031	-0.06673	-0.0912
731	-0.004	-0.031	-0.06747	-0.0912
732	-0.003	-0.03	-0.06747	-0.08993
733	0	-0.028	-0.06673	-0.0874
734	-0.001	-0.029	-0.0616	-0.09247
735	-0.001	-0.03	-0.0638	-0.08993
736	-0.002	-0.031	-0.066	-0.0912
737	-0.001	-0.029	-0.06747	-0.08613
738	-0.001	-0.027	-0.06307	-0.0798
739	-0.001	-0.028	-0.0594	-0.08107
740	-0.002	-0.029	-0.06087	-0.08487
741	-0.004	-0.032	-0.0638	-0.08233
742	-0.004	-0.031	-0.06967	-0.0874
743	-0.003	-0.031	-0.06747	-0.09247
744	-0.003	-0.03	-0.06747	-0.09247
745	-0.006	-0.033	-0.06673	-0.09247
746	-0.005	-0.031	-0.0726	-0.09627
747	-0.003	-0.031	-0.0682	-0.09247
748	-0.002	-0.031	-0.06747	-0.08613
749	-0.002	-0.031	-0.06747	-0.07853
750	-0.002	-0.03	-0.06893	-0.07473
751	-0.002	-0.03	-0.066	-0.07093
752	-0.002	-0.028	-0.06527	-0.07853
753	-0.003	-0.028	-0.0616	-0.0798
754	-0.003	-0.03	-0.06233	-0.08613
755	-0.004	-0.031	-0.06527	-0.095
756	-0.005	-0.033	-0.06893	-0.09753
757	-0.007	-0.035	-0.07333	-0.10513
758	-0.006	-0.034	-0.077	-0.10513
759	-0.005	-0.032	-0.0748	-0.1026
760	-0.003	-0.031	-0.07113	-0.09627
761	-0.003	-0.032	-0.0682	-0.08993
762	-0.003	-0.03	-0.0704	-0.0874
763	-0.003	-0.028	-0.06527	-0.08233
764	-0.003	-0.029	-0.06233	-0.07853
765	-0.003	-0.03	-0.0638	-0.0836
766	-0.003	-0.031	-0.066	-0.08613
767	-0.001	-0.028	-0.06747	-0.09627
768	-0.002	-0.029	-0.06087	-0.10133
769	-0.002	-0.03	-0.06453	-0.10387
770	-0.004	-0.033	-0.06527	-0.09247
771	-0.003	-0.031	-0.07187	-0.08867
772	0	-0.029	-0.06893	-0.0798
773	0.002	-0.026	-0.06307	-0.0798
774	-0.004	-0.03	-0.0572	-0.0798
775	-0.007	-0.035	-0.066	-0.09247
776	-0.004	-0.035	-0.07627	-0.09627
777	-0.001	-0.032	-0.07773	-0.095
778	-0.002	-0.03	-0.06967	-0.08107
779	-0.004	-0.032	-0.066	-0.0722
780	-0.004	-0.032	-0.06967	-0.07347
781	-0.004	-0.031	-0.0704	-0.08107
782	-0.004	-0.031	-0.0682	-0.09753
783	-0.004	-0.032	-0.06747	-0.10767
784	-0.005	-0.032	-0.07113	-0.1102
785	-0.001	-0.026	-0.07113	-0.1064
786	-0.001	-0.026	-0.05793	-0.10133
787	-0.002	-0.028	-0.05647	-0.08993
788	-0.002	-0.029	-0.0616	-0.0798
789	-0.002	-0.029	-0.06307	-0.0912
790	-0.005	-0.031	-0.06453	-0.09247
791	-0.006	-0.033	-0.0682	-0.08867
792	-0.007	-0.032	-0.07333	-0.08613
793	-0.006	-0.031	-0.07113	-0.10133
794	-0.008	-0.033	-0.06747	-0.11147
795	-0.004	-0.032	-0.0726	-0.1026
796	-0.003	-0.03	-0.07113	-0.08613
797	0.001	-0.026	-0.066	-0.0684
798	0.002	-0.024	-0.05793	-0.0646
799	0.002	-0.024	-0.0528	-0.08107
800	-0.002	-0.028	-0.0528	-0.08867
801	-0.004	-0.031	-0.0616	-0.09627
802	0	-0.03	-0.06893	-0.09627
803	-0.001	-0.031	-0.06673	-0.10133
804	-0.004	-0.033	-0.0682	-0.10893
805	-0.005	-0.033	-0.07187	-0.114
806	-0.003	-0.029	-0.07187	-0.11147
807	-0.006	-0.033	-0.0638	-0.0988
808	-0.009	-0.035	-0.07333	-0.1102
809	-0.006	-0.032	-0.07773	-0.10513
810	-0.001	-0.026	-0.0704	-0.10133
811	-0.001	-0.029	-0.05793	-0.09247
812	-0.005	-0.032	-0.0638	-0.09753
813	-0.003	-0.031	-0.06967	-0.08487
814	0.001	-0.026	-0.0682	-0.0722
815	0.002	-0.024	-0.05793	-0.07347
816	0	-0.028	-0.0528	-0.09373
817	-0.006	-0.034	-0.06233	-0.0988
818	-0.005	-0.034	-0.07553	-0.0836
819	-0.003	-0.032	-0.07553	-0.08867
820	-0.003	-0.032	-0.06967	-0.10387
821	-0.004	-0.03	-0.0704	-0.11273
822	-0.004	-0.028	-0.06673	-0.10513
823	-0.003	-0.028	-0.06233	-0.10007
824	-0.004	-0.03	-0.06087	-0.08487
825	-0.002	-0.029	-0.06673	-0.0798
826	-0.003	-0.032	-0.06453	-0.0798
827	-0.005	-0.032	-0.0704	-0.0836
828	-0.006	-0.033	-0.07113	-0.08867
829	-0.009	-0.034	-0.07187	-0.10387
830	-0.011	-0.039	-0.07407	-0.10893
831	-0.01	-0.039	-0.08653	-0.09627
832	-0.008	-0.037	-0.08653	-0.08487
833	-0.009	-0.035	-0.08213	-0.095
834	-0.012	-0.036	-0.07773	-0.1026
835	-0.012	-0.036	-0.0792	-0.09753
836	-0.011	-0.037	-0.07993	-0.09373
837	-0.01	-0.038	-0.0814	-0.08993
838	-0.009	-0.037	-0.0836	-0.0874
839	-0.008	-0.034	-0.0814	-0.08233
840	-0.008	-0.034	-0.07553	-0.07853

## Sheet: Figure 1E
Figure 1E
ng/ml	α4-1BB			DBCO-α41BB (1:20)			DBCO-α41BB (1:35)			DBCO-α41BB (1:50)
200	2.082	1.999	1.921	1.783	1.669	1.852	1.687	1.789	1.691	1.248	1.339	1.546
100	1.836	1.942	1.856	1.627	1.469	1.549	1.456	1.534	1.445	0.886	0.963	1.055
50	1.671	1.506	1.582	1.255	1.227	1.133	0.971	1.096	1.083	0.689	0.643	0.772
25	0.826	0.899	0.973	0.982	0.726	0.786	0.748	0.775	0.642	0.569	0.554	0.628
10	0.408	0.377	0.284	0.374	0.248	0.15	0.299	0.387	0.202	0.058	0.048	0.052
5	0.15	0.036	0.092	0.081	0	0.008	0.021	0.074	0	0.004	0	0
0	0	0	0	0	0	0	0.004	0	0	0	0	0

## Sheet: Figure 2B
Figure 2B
	PBS								anti-PD-1								anti-PD-1 + anti-4-1BB								anti-PD-1 + DBCO-anti-4-1BB								anti-PD-1 + DBCO-anti-4-1BB + free Maz								anti-PD-1 + TRACER
Days after inoculation	1	2	3	4	5	6	7	8	1	2	3	4	5	6	7	8	1	2	3	4	5	6	7	8	1	2	3	4	5	6	7	8	1	2	3	4	5	6	7	8	1	2	3	4	5	6	7	8	9
5	55.5	32	46.5	41.4	49	52.3	42.7	44.9	45.7	52	63.7	58.9	44.7	57.3	64.5	52.5	41.4	56.2	40.4	59.8	49.1	44.5	46.4	49.1	44.2	45.2	41.3	43.6	48.4	40.5	41.2	46.3	49.8	50.1	55.6	61.4	48.3	41.5	54.2	60.4	50.9	31.4	46.9	38.7	44.7	41.2	50.2	49.3	57.6
8	181.3	144.5	190.1	92.8	95.1	89.3	90.2	149.6	90.3	100.2	99.5	142.6	133.7	142	124.6	103.7	167.5	89.9	121.8	202.5	148.4	90.2	112.5	93.4	164.3	113.5	99.2	104.6	90.7	87.6	99.1	109.3	114.6	125.9	92.7	103.5	98.7	129.1	117.6	121.3	117.1	73.2	81.3	77.3	109.2	80.3	102.4	86.5	77.6
10	389.1	292.4	470.8	180.3	152.5	363.2	223.4	449.6	302.7	693.5	492.7	501.9	557.3	624.8	442.3	486.5	322.7	65.1	140.6	281.6	164.7	241.8	353.6	132.5	271.4	184.2	203.4	151.2	126.7	136.3	142.7	192.4	337.6	428.9	220.5	283.5	181.1	434.7	237.8	292.3	123.7	126.5	184.2	117.7	131.4	168.9	223.4	149.3	72.3
13	802.3	514.7	670.8	634.5	657.9	902.7	588.6	1009.1	427.8	992.8	641.4	751.7	882.6	1012.9	505.1	582.3	420.6	101.3	370.8	381.4	208.9	319.8	396.2	324.6	403.6	194.3	287.3	177.3	205.4	214.8	305.6	277.4	324.8	444.2	166.7	302.1	134.4	518.6	231.5	323.5	203.4	243.1	169.1	223.5	192.5	214	528.3	156.2	88.3
15	1335.1	939.2	1049.2	1393.1	1024.6	1278.1	624.2	1529.9	452.8	1429.1	895.7	1020.4	902.3	1677.2	423.9	602.5	241.5	136.2	442.1	400.8	221.3	346.7	348.9	291.3	703.7	202.5	326.8	241.6	223.6	224.1	281.7	301.9	333.9	502.8	132.7	262.8	101.9	668.5	154.3	417.2	220.9	254.3	203.8	172.3	200.4	173.5	854.6	178.2	92.1
18	2029.1	1489.5	1992.3		1423.7	1645.3	1207.9	1913.5	504.4	1907.8	1034.3	1222.4	987.2	2133.5	446.1	543.2	313.7	89.3	729.1	362.9	389.9	382.5	401.5	264.3	924.9	294.5	424.5	191.7	314.8	265.9	324.7	469.3	317.9	628.3	112.4	289.2	63.1	772.4	132.9	451.6	212.3	382.9	222.1	193.4	213.7	92.6	1274.9	164.9	81.5
21		2002.7	2413.5			2018.6	1708.2	2552.3	558.9		1550.5	1528.2	1124.6		401.7	479.1	443.9	129.7	992.8	313.1	342.5	649.3	1092.8	315.9	1134.2	482.2	548.2	213.5	299.7	221.5	389.5	1024.8	223.9	524.9	82.6	192.3	0	1022.3	93.8	412.6	240.2	581.2	322.1	237.4	312.6	0	1635.2	188.1	60.4
25							2304.5		591.3		2006.7	1832.6	1308.2		413.4	482.1	612.3	183.4	1203.8	376.2	400.6	1056.7	1841.3	304.2	1389.5	892.5	920.6	243.2	342.5	219.8	367.2	1452.3	290.6	779.8	79.2	282.4	0	1328.1	81.3	367.3	344.9	702.3	324.5	202.1	405.4	0	2180.3	210.3	49.2
27									667.8			2028.9	1682.4		424.9	532.1	802.9	256.3	1371.3	446.3	624.1	1429.8		333.1	1624.3	1382.2	1194.7	252.6	361.1	323.6	449	1825.6	262.9	883.9	0		0	1610.1	84.2	341.5	323.5		492.5	223.2	482.6	0		189.4	0
29									891.3				2092.7		408.5	774.1	1104.3	264.7	1517.8	409.1	898.9	1897.2		386.2	2004.7		1517.5	171.1	427.4	283.9	665.8	2328.1	289.7	1102.5	0		0	2014.8	79.2	481.2	281.7		624.8	194.6	503.9	0		111.5	0
33									1123.2						423.6	824.5	1425.8	130.4	1942.3	412.5	1235.6	2248.9		561.3			2007.6	200.3	557.9	261.5	904.6		265.4		0		52.1		46.8	504.6	267.8		1008.1	211.2	547.4	0		0	0
36									1523.4						602.7	934.6	1724.5	67.2	2301.6	461.7	1528.9			625.1				227.4	799.3	309.1	1250.1		266.1		0		70.9		55.4	516.2	280.9		1469.5	201.5	830.7	0		0	0
40									1928.7						686.5	1230.8	2158.9	138.4		697.1	1927.6			827.4				264.5	1008.1	507.2	1605.7		341.5		0		118.9		88.4	602.3	332.6		1823.4	198.3	1023.5	0		0	0
43															790.2	1562.7		141.5		513.2				1012.1				313.4		668.9	1923.6		530.9		0		153.2		90.4	778.4	304.8		2234.7	207.9	1326.5	0		0	0
46															956.2	1928.4		217.6		639.8				1428.5				527.1		823.8					0		131.4		201.5	904.3	398.1			174.2	1692.3	0		0	0
49															1125.6			192.3		779.6				1923.5				502.8		1174.8					0		128.6		462.8	1314.2	366.5			168.9	1779.1	0		0	0
54																		188.7		809.5								638.5		1559.2					0		113.6		626.5	1743.2	392.7			166.3	1824.6	0		0	0
57																		193.6		882.9								728.2		2034.8					47.6		131.5		994.8	2144.2	372.5			152.9	2048.7	0		0	0
60																		173.2		932.4								746.2							66.9		128.2		1108.7		326.8			133.4		0		0	0
63																		151.3		882.7								801.4							100.4		109.2		1378.3		388.2			128.3		0		0	0
67																		187.5		748.1								718.2							148.9		152.8		1776.4		364.2			109.7		0		0	0
70																		131.9		778.3								726.5							177.6		221.5		2325.6		324.1			131.4		0		0	0
74																		152.3		908.6								624.5							162.4		182.6				315.6			114.7		0		0	0
77																		184.5		1247.8															203.8		177.4				285.4			128.9		0		0	0
81																		200.6																	224.6		140.3				224.2			176.8		0		0	0
84																		171.2																	312.5		162.9				208.9			204.5		0		0	0
88																		152.6																	448.9		123.4				191.3			241.6		0		0	0
91																		161.3																	582.8						188.3			262.3		0		0	0
95																		216.8																	774.6						200.7			394.5		0		0	0
98																		308.9																	542.7						235.6			486.2		0		0	0
100																		283.4																							252.7			503.2		0		0	0
[truncated: 2 more columns]

## Sheet: Figure 2C
Figure 2C
Days	PBS	anti-PD-1	anti-PD-1+anti-4-1BB	anti-PD-1+DBCO-anti-4-1BB	anti-PD-1+DBCO-anti-4-1BB+free Maz	anti-PD-1+TRACER
18	1
21	1
21	1
15	1
18	1
21	1
25	1
21	1
43		1
21		1
27		1
29		1
33		1
21		1
54		1
49		1
40			1
77			1
36			1
100			0
40			1
33			1
25			1
49			1
29				1
27				1
33				1
74				1
40				1
57				1
43				1
29				1
46					1
33					1
100					0
27					1
91					1
33					1
74					1
60					1
100						0
25						1
43						1
100						0
57						1
100						0
25						1
100						0
100						0
100						0
100						0

## Sheet: Figure 2E
Figure 2E
	PBS								anti-PD-1 + anti-4-1BB								anti-PD-1 + DBCO-anti-4-1BB + free Maz								anti-PD-1 + TRACER
Days after inoculation	1	2	3	4	5	6	7	8	1	2	3	4	5	6	7	8	1	2	3	4	5	6	7	8	1	2	3	4	5	6	7	8
8	62.5	40.3	18.9	46.5	36.1	38	66.4	78	19.5	22.5	43.7	48.1	32.7	33.9	50.8	40.7	28.1	33.6	36.5	35.2	46.2	70.2	57.4	45.3	63.8	42.5	19.1	19.2	39.7	52.9	56.4	49
11	75.4	40.6	78.8	55.2	89.4	66.3	152.7	142.9	33.7	49.8	77.6	79.8	52.6	64.7	93.2	80.3	55.6	48.7	70.9	71.3	62.8	100.8	93.4	52.6	99.6	74.7	52.6	43.8	59.8	88.2	72.5	90.1
14	112.3	108.8	192.5	125.6	284.7	133.5	321.6	290.4	66.2	57.4	100.9	98.6	102.4	114.5	142.8	130.5	76.2	69.9	109.1	99.3	89.5	138.7	162.4	100.5	100.4	90.2	84.2	60.3	88.5	112.4	107.6	123.4
18	344.7	287.3	427.1	328.5	599.6	439.2	513.5	581.4	143.5	137.5	200.4	189.5	214.5	235.6	244.2	215.8	104.2	113.8	204.6	198.5	200.4	223.3	256.1	302.3	152.6	100.1	64.5	32.2	100.3	99.7	81.4	147.8
21	576.1	490.8	932.5	607.9	1009.1	689.3	914.3	894.3	225.6	399.5	501.2	263.1	400.3	422.6	398.5	300.9	184.6	248.9	265.8	289.1	312.8	441.3	322	424.8	146.8	114.2	63.9	29.4	88.6	104.9	93.3	150.7
24	892.9	881.3	1383.4	1014.6	1548.2	1002.5	1324.5	1326.8	386.4	446.8	802.4	352.4	492.5	628.9	482.3	386.7	252.4	250.8	370.2	348.6	488.9	563.4	481.6	502.8	257.1	190.8	60.6	52.8	90.4	194.5	107.5	301.7
28	1338.9	1492.3	1789.3	1528.9		1624.8		1994.2	604.2	701.2	1205.6	550.3	721.6	883	516.9	550.6	302.9	443.2	506.2	492.3	624.4	729.8	672.1	824.6	382.4	204.5	102.3	99.7	136.2	304.8	332.5	624.9
33	1823.3	1963.4							921.7	1082.3	1722.3	994.2	1138	1214.5	846.2	804.9	507.4	642.8	891.3	628.7	946.2	1029.4	908.2	1248.6	501.6	334.9	158.7	102.3	200.6	508.2	662.4	1024.8
38									1399.2	1476.5		1348.2			1327.6	1292.3	887.6	903.2	1328.1	1252.5	1428.6		1448.9		691.4	448.2	238.6	152.7	320.3	702.3	887.4
43																	1023.4	1215.6							893.4	562.4	402.5	214.6	489.7	894.1	1023.5
48																	1531.4									723.1	392.4	236.6	609.4
53																										902.8	523.6	401.5	891.4

## Sheet: Figure 2F
Figure 2F
Days after inoculation	PBS								anti-PD-1+anti-4-1BB								anti-PD-1 + DBCO-anti-4-1BB + free Maz								anti-PD-1 + TRACER
8	62.5	40.3	18.9	46.5	36.1	38	66.4	78	19.5	22.5	43.7	48.1	32.7	33.9	50.8	40.7	28.1	33.6	36.5	35.2	46.2	70.2	57.4	45.3	63.8	42.5	19.1	19.2	39.7	52.9	56.4	49
11	75.4	40.6	78.8	55.2	89.4	66.3	152.7	142.9	33.7	49.8	77.6	79.8	52.6	64.7	93.2	80.3	55.6	48.7	70.9	71.3	62.8	100.8	93.4	52.6	99.6	74.7	52.6	43.8	59.8	88.2	72.5	90.1
14	112.3	108.8	192.5	125.6	284.7	133.5	321.6	290.4	66.2	57.4	100.9	98.6	102.4	114.5	142.8	130.5	76.2	69.9	109.1	99.3	89.5	138.7	162.4	100.5	100.4	90.2	84.2	60.3	88.5	112.4	107.6	123.4
18	344.7	287.3	427.1	328.5	599.6	439.2	513.5	581.4	143.5	137.5	200.4	189.5	214.5	235.6	244.2	215.8	104.2	113.8	204.6	198.5	200.4	223.3	256.1	302.3	152.6	100.1	64.5	32.2	100.3	99.7	81.4	147.8
21	576.1	490.8	932.5	607.9	1009.1	689.3	914.3	894.3	225.6	399.5	501.2	263.1	400.3	422.6	398.5	300.9	184.6	248.9	265.8	289.1	312.8	441.3	322	424.8	146.8	114.2	63.9	29.4	88.6	104.9	93.3	150.7
24	892.9	881.3	1383.4	1014.6	1548.2	1002.5	1324.5	1326.8	386.4	446.8	802.4	352.4	492.5	628.9	482.3	386.7	252.4	250.8	370.2	348.6	488.9	563.4	481.6	502.8	257.1	190.8	60.6	52.8	90.4	194.5	107.5	301.7
28	1338.9	1492.3	1789.3	1528.9		1624.8		1994.2	604.2	701.2	1205.6	550.3	721.6	883	516.9	550.6	302.9	443.2	506.2	492.3	624.4	729.8	672.1	824.6	382.4	204.5	102.3	99.7	136.2	304.8	332.5	624.9
33	1823.3	1963.4							921.7	1082.3	1722.3	994.2	1138	1214.5	846.2	804.9	507.4	642.8	891.3	628.7	946.2	1029.4	908.2	1248.6	501.6	334.9	158.7	102.3	200.6	508.2	662.4	1024.8
38									1399.2	1476.5		1348.2			1327.6	1292.3	887.6	903.2	1328.1	1252.5	1428.6		1448.9		691.4	448.2	238.6	152.7	320.3	702.3	887.4

## Sheet: Figure 2G
Figure 2G
Days	PBS	anti-PD-1+anti-4-1BB	anti-PD-1+DBCO-anti-4-1BB+free Maz	anti-PD-1+TRACER
33	1
33	1
28	1
28	1
24	1
28	1
24	1
28	1
38		1
38		1
33		1
38		1
33		1
33		1
38		1
38		1
48			1
43			1
38			1
38			1
38			1
33			1
38			1
33			1
43				1
53				1
53				1
53				1
53				1
43				1
43				1
33				1

## Sheet: Figure 3B
Figure 3B
	Count CD8+ T cells/g tumor	PBS	anti-PD-1+anti-4-1BB	anti-PD-1+DBCO-anti-4-1BB+free Maz	anti-PD-1+TRACER
		1.33968e+06	9.66236e+06	2.5807e+06	3.46977e+07
		1.51013e+06	2.39058e+07	5.75611e+06	1.63089e+07
		1123116	1.09185e+07	469083	25080000
		782065		3.42079e+06
	Count CD44+ CD62L- CD8 Tem/g tumor	PBS	anti-PD-1+anti-4-1BB	anti-PD-1+DBCO-anti-4-1BB+free Maz	anti-PD-1+TRACER
		989353	8.74213e+06	1.90157e+06	3.3917e+07
		1.27031e+06	2.28813e+07	5.20264e+06	1.59597e+07
		475764	9.60826e+06	322810	24515700
		592540		2.98231e+06

[truncated: 38 more sheets: Figure 3C, Figure 3D, Figure 3F, Figure 3G, Figure 4B, Figure 4D, Figure 5B, Figure 5D, Figure 5F, Figure 5G, Figure 5H, Figure 5I, Figure 5K, Figure 6C, Figure 6E, Figure 7C, Figure 7E, Supplemental Table 1, Supplemental Table 2, Supplemental Table 3 …]
